# Supplementary material for: Altered sncRNA Signatures in Semen Extracellular Vesicles Between Patients with Benign and Malignant Prostate Disease as Potential Non-Invasive Biomarkers in the PSA Grey Zone
Source: Int J Mol Sci. 2026 Jul 11;27(14):6205. doi: 10.3390/ijms27146205 (PMC13409904; doi:10.3390/ijms27146205)
Supplement: Supplementary file 1 [file ijms-27-06205-s001.zip]

Archive with 1 entries (1 files):
- ijms-4377470-supplementary.pdf
